# Supplementary material for: A network meta-analysis of mind–body exercise interventions for internet addiction symptoms in young adults
Source: Front Public Health. 2025 Jun 18;13:1565372. doi: 10.3389/fpubh.2025.1565372 (PMC12213556; doi:10.3389/fpubh.2025.1565372)
Supplement: Supplementary file 1 [file Table_1.XLSX]

## Sheet: Sheet1
study	treatment	mean	sd	n
1	Taichi	-21.9	20.0397	26
1	Control-group	-0.2	23.8973	26
2	Taichi	-9.38	10.2022	31
2	Control-group	-4	11.1085	31
3	Taichi	-8.63	7.89893	30
3	Control-group	-3.87	7.66484	30
4	Taichi	-9.4	6.32139	26
4	Control-group	0.8	7.6961	26
5	Baduanjin	-8.39	7.91823	31
5	Control-group	-1.23	5.47402	34
6	Baduanjin	-12.23	7.87231	274
6	Control-group	-3.57	8.56702	270
7	Baduanjin	-6.52	6.64302	31
7	Control-group	-1.24	5.47402	34
8	Mindfulness	-7.48	16.63	27
8	Control-group	-6.51	23.2493	27
9	Mindfulness	-9.43	7.88017	28
9	Control-group	-3.19	6.55052	31
10	Sport-Dance	-12.798	4.32034	4
10	Control-group	-0.64	4.65959	4
